# Supplementary material for: Synthesis and In Vitro Evaluation of C-7 and C-8 Luteolin Derivatives as Influenza Endonuclease Inhibitors
Source: Int J Mol Sci. 2021 Jul 20;22(14):7735. doi: 10.3390/ijms22147735 (PMC8305651; doi:10.3390/ijms22147735)
Supplement: Supplementary file 1 [file ijms-22-07735-s001.zip]

Archive with 1 entries (1 files):
- ijms-1255495-supplementary.pdf
